# Supplementary material for: A New Pyrimidine Schiff Base with Selective Activities against Enterococcus faecalis and Gastric Adenocarcinoma
Source: Molecules. 2021 Apr 15;26(8):2296. doi: 10.3390/molecules26082296 (PMC8071423; doi:10.3390/molecules26082296)
Supplement: Supplementary file 1 [file molecules-26-02296-s001.zip]

Archive with 1 entries (1 files):
- molecules-1172301-supplementary.pdf
